# Supplementary material for: Modulation of the Antitumor Response to Metformin, Caffeine, and Sodium Dichloroacetate by the Hypoxic Microenvironment in Lung Cancer Cells
Source: Int J Mol Sci. 2025 May 23;26(11):5014. doi: 10.3390/ijms26115014 (PMC12155099; doi:10.3390/ijms26115014)
Supplement: Supplementary file 1 [file ijms-26-05014-s001.zip]

Archive with 1 entries (1 files):
- ijms-3611914-supplementary.pdf
